# Supplementary material for: Relationship between anal functional lumen imaging probe (EndoFLIP®) results and the clinical presentation of faecal incontinence
Source: Colorectal Dis. 2022 Jul 19;24(11):1379–89. doi: 10.1111/codi.16225 (PMC9795963; doi:10.1111/codi.16225)
Supplement: Supplementary file 2 — Material S1 [file CODI-24-1379-s003.csv]

ID	Age	Sex	BMI	Diabetes	Psychiatric	UNL	LNL	NL	ARS	Delay	Defect	Menopause	CRC	UI	Deliveries	IBS	Perineal_Traumatism	Protective_Pads	Bristol_I_II	Bristol_III_IV_V	Bristol_VI_VII	Constipated	Diarrhea	FI	FIQL_Lifestyle	FIQL_Behavior	FIQL_Depression	FIQL_Embarassment	Cleveland	MAR	Max_Anal_Pressure	Anal_hypotonia	Max_Amplitude	Mean_Amplitude	Amplitude_CV	CV_Duration	First_Sensation	Constant_Sensation	Maximal_Volume	Compliance	Abnormal_Compliance	Abnormal_VC	Hypocontractility	Microrectum	Megarectum	Hypersensitivity	DI_40	DI_40_Thresh	DI_50
1	56	Male	22,3	0	0	0	0	0	0	1 to 5	NA	NA	0	0	NA	0	NA	0	0	1	0	0	0	Passive	1,3	1,56	1,71	1	10	HR	23	1	203	45	1	55	20	75	225	9	0	0	0	0	0	0	0,4	0	1,6
2	38	Female	24,2	0	1	0	0	0	1	5 to 10	1	0	0	0	3	1	1	4	0	1	1	0	1	Mixed	2,4	1,33	1,71	1	16	Perfused	15	1	8	NA	0	6	10	75	175	4,7	0	1	1	0	0	0	1,5	0	1,2
3	81	Female	27,4	0	0	0	1	1	0	5 to 10	0	1	0	0	5	0	0	4	0	0	1	0	1	Passive	4	3,13	4,17	2,67	6	HR	33	1	95	33	1	60	NA	NA	NA	NA	NA	0	0	NA	NA	NA	0,5	0	2,4
4	65	Female	24,8	0	0	0	0	0	0	5 to 10	1	1	0	0	4	1	1	3	0	1	0	0	0	Active	1,4	1,25	1,83	1,67	14	HR	40	1	48	4	0	30	40	125	175	5,1	0	1	0	0	0	0	0,9	0	1,2
5	51	Female	35,2	0	0	1	0	1	0	1 to 5	0	0	0	1	3	1	0	4	0	0	1	0	1	Passive	2,9	1,44	1	1	20	HR	42	1	0	0	0	0	NA	NA	125	5	0	1	1	0	0	0	2	1	3,2
6	75	Female	23,1	0	0	0	1	1	0	1 to 5	0	1	0	1	3	1	0	4	1	0	0	1	0	Passive	3,1	1,44	2,57	1	11	Perfused	24	1	46	10	0	54	10	50	75	5	0	1	0	0	0	1	4,4	1	6,6
7	42	Female	22,4	0	0	0	0	0	0	Below 1	0	0	0	1	2	0	0	0	0	1	0	0	0	Active	2,8	2,11	2,86	3	9	HR	68	0	229	22	1	73	10	225	450	26	1	0	0	0	1	0	0,4	0	1,6
8	64	Female	19,2	0	0	0	0	0	1	1 to 5	1	1	1	0	2	0	1	2	0	1	0	0	0	Mixed	2,9	3,13	4,43	3,67	8	Perfused	6	1	22	13	0	60	10	25	150	3	0	1	0	0	0	0	5,5	1	7,1
9	73	Female	24,5	0	0	0	0	0	0	NA	NA	NA	0	0	NA	NA	NA	NA	NA	NA	NA	NA	NA	Passive	3,9	3,12	4,5	3	15	Perfused	27	1	30	16	0	11	40	250	275	4,7	0	1	1	0	0	0	3,5	1	4,8
10	63	Male	30,6	1	1	0	0	0	0	5 to 10	0	0	0	0	0	0	0	0	0	1	0	0	0	Passive	4	3,56	3,43	3,33	6	HR	49	1	121	NA	1	2	20	NA	NA	NA	NA	0	1	NA	NA	NA	1,2	1	2,5
11	84	Female	19,8	0	0	0	1	1	0	1 to 5	1	1	0	0	2	0	1	3	0	0	1	0	1	Passive	2	1,5	1,33	1,33	3	HR	53	1	0	0	0	0	10	NA	225	6,6	0	1	1	0	0	0	0,7	0	1,9
12	91	Female	25,9	0	0	0	0	0	0	Upper 10	0	1	0	0	1	0	0	4	0	1	0	0	0	Passive	4	3,63	4	4	13	HR	37	1	91	18	1	9	30	NA	NA	NA	NA	0	1	NA	NA	NA	4	1	7,8
13	45	Male	19	0	0	0	0	0	0	1 to 5	NA	NA	0	0	NA	1	NA	0	0	0	1	0	1	Passive	2,5	1,89	3,43	3,33	4	Perfused	100	0	0	0	0	0	10	NA	NA	NA	NA	1	1	NA	NA	NA	0,8	0	1,3
14	52	Male	27,5	0	0	0	1	1	1	1 to 5	NA	NA	0	1	NA	0	NA	3	0	1	1	0	1	Passive	2,7	1,33	2,57	1,33	10	Perfused	82	0	123	74	1	90	10	50	125	2,8	0	0	0	0	0	0	3,3	1	3,8
15	65	Female	30	1	0	0	0	0	1	1 to 5	1	1	0	1	2	0	1	3	1	0	0	1	0	Active	1,2	1,22	1,86	1,67	13	Perfused	55	1	54	NA	0	19	10	100	125	3,8	0	1	1	0	0	0	1,1	1	1,2
16	47	Female	21,7	0	0	0	0	0	1	1 to 5	0	0	0	0	0	NA	0	3	1	0	0	1	0	Mixed	2,4	1,56	3,43	1	15	Perfused	94	0	159	52	1	43	NA	25	75	2,2	0	0	0	0	0	1	0,9	0	1,1
17	80	Female	28,1	0	0	0	0	0	0	1 to 5	0	1	0	1	1	0	0	4	1	0	0	1	0	Passive	2,2	1,75	2,17	1,67	11	HR	32	1	27	10	0	61	10	NA	NA	NA	NA	1	0	NA	NA	NA	1,8	1	2,6
18	70	Female	35,3	0	0	1	0	1	1	Upper 10	1	1	0	0	2	0	1	4	0	0	1	0	1	Mixed	1,3	1,33	1,86	1	16	HR	53	1	119	22	1	44	20	20	NA	NA	NA	0	0	NA	NA	NA	1	0	1,9
19	62	Male	24,9	0	0	0	1	1	0	Below 1	NA	NA	0	0	NA	0	NA	4	0	1	0	0	0	Mixed	2,1	2,33	3,57	1	16	HR	75	0	51	11	0	43	10	400	NA	NA	NA	1	0	NA	NA	NA	0,6	0	0,7
20	82	Female	24,5	0	0	0	0	0	1	5 to 10	0	1	0	1	4	1	0	4	0	1	1	0	1	Passive	1,9	1,13	3,43	1,33	7	HR	45	1	0	0	0	0	20	75	125	5,4	0	1	1	0	0	0	2,6	1	5,2
21	55	Female	26,6	0	0	0	1	1	0	1 to 5	1	0	0	1	2	0	1	4	1	0	0	1	0	Mixed	1	1	1,86	1,67	12	HR	35	1	34	26	0	19	20	75	175	7,8	0	1	0	0	0	0	1,9	1	3,6
22	57	Male	30,9	1	0	1	0	1	0	Below 1	0	0	0	1	0	0	0	0	0	1	0	0	0	Active	3,9	3,33	4	3,67	4	HR	127	0	315	79	1	44	30	200	275	5,3	0	0	0	0	0	0	0,4	0	0,4
23	51	Female	34,1	0	0	0	0	0	0	1 to 5	1	0	0	0	1	1	1	3	0	0	1	0	1	Mixed	1,2	1,22	1,14	1,67	9	Perfused	38	1	20	10	0	5	10	125	150	2,4	0	1	1	0	0	0	6,2	1	7,2
24	40	Female	24,6	0	0	0	0	0	0	5 to 10	1	0	0	0	2	0	1	2	1	0	0	1	0	Active	3	1,67	3,86	3	6	Perfused	86	0	77	NA	1	8	10	25	75	0,7	1	0	1	1	0	0	0,5	0	1,3
25	54	Female	29,1	0	0	0	0	0	0	1 to 5	1	0	0	1	2	0	1	4	1	0	0	1	0	Passive	1,9	1,33	1,57	1	16	Perfused	22	1	78	24	1	42	NA	100	175	10,9	1	0	0	0	0	0	5,2	1	7,3
26	80	Female	30,9	1	0	1	1	1	1	5 to 10	0	1	0	1	4	0	0	4	0	1	0	0	0	Mixed	2,5	2,13	3,5	2	10	HR	36	1	37	NA	0	NA	10	100	175	8,3	0	1	0	0	0	0	0,7	0	2,2
27	62	Female	27,9	0	0	0	0	0	0	1 to 5	0	1	0	0	2	0	0	0	0	1	0	0	0	Active	3,4	2	3,57	2,67	7	Perfused	25	1	103	NA	0	5	20	NA	NA	NA	NA	0	1	NA	NA	NA	1,3	1	2,5
28	49	Female	46,3	0	0	0	0	0	1	1 to 5	0	0	0	1	3	0	0	4	1	0	0	1	0	Active	1,1	1,11	1,86	1	6	HR	86	0	127	29	1	33	NA	NA	NA	NA	NA	0	0	NA	NA	NA	0,4	0	0,9
29	50	Female	17,7	0	0	0	0	0	0	1 to 5	0	0	0	1	2	1	0	0	0	1	0	0	0	Active	1,3	1	1,86	1,67	9	HR	63	0	49	20	0	5	10	50	150	5,1	0	1	1	0	0	0	1	0	2,1
30	51	Male	19,8	0	1	0	0	0	1	1 to 5	0	0	0	1	0	0	0	0	0	1	0	0	0	Mixed	1,7	1,78	1,43	2	9	HR	35	1	65	29	0	51	10	150	375	13,9	0	0	0	0	0	0	1,9	1	5,2
31	59	Female	23	0	0	0	0	0	1	1 to 5	1	1	0	1	3	0	1	4	0	0	1	0	1	Active	1,7	1,22	2,29	1,67	18	Perfused	31	1	0	0	0	0	10	125	160	2,8	0	1	1	0	0	0	6,7	1	9,7
32	45	Female	29,3	0	0	1	0	1	0	1 to 5	1	0	0	0	4	1	1	2	0	1	0	0	0	Mixed	3,3	2,25	3,83	2,67	8	Perfused	53	1	36	22	0	10	10	75	325	4,8	0	1	1	0	0	0	1,4	1	3,1
33	72	Female	24,3	0	0	0	1	1	0	1 to 5	0	1	0	0	2	1	0	0	1	0	0	1	0	Active	1,4	1	1,29	1,33	7	Perfused	49	1	17	NA	0	44	10	50	150	5	0	1	0	0	0	0	3,7	1	5,4
34	72	Female	33,2	0	0	0	0	0	0	1 to 5	1	1	0	1	2	0	1	4	1	0	0	1	0	Passive	3,2	2,22	3,29	2,67	11	Perfused	60	0	0	0	0	0	10	75	100	1,7	1	1	1	0	0	1	1,9	1	3,5
35	66	Female	33,3	0	1	0	1	1	0	5 to 10	1	1	0	0	2	0	1	4	0	1	0	0	0	Mixed	2	1,11	1,43	1,67	18	HR	51	1	113	17	1	58	10	75	175	5,1	0	0	0	0	0	0	1,5	1	3,2
36	67	Male	29,4	0	0	0	0	0	1	Upper 10	0	0	0	0	0	1	0	4	0	0	1	0	1	Mixed	2,1	1,22	2	1,33	11	Perfused	37	1	212	79	1	73	10	150	275	4,4	0	0	0	0	0	0	0,8	0	1,5
37	65	Female	27,9	0	1	0	0	0	0	Upper 10	1	1	0	0	1	0	1	4	0	1	0	0	0	Mixed	1,6	1,67	2	2,67	19	HR	58	1	41	4	0	60	30	50	100	3,1	0	1	0	0	0	0	1,9	1	2,4
38	59	Female	19,3	0	1	0	0	0	0	Below 1	0	1	0	1	2	0	0	4	1	1	0	1	0	Passive	2,9	2,11	2,71	1,33	14	Perfused	35	1	20	8	0	13	10	75	100	1	1	1	1	0	0	1	1,5	1	2,8
39	62	Male	26	0	0	0	0	0	1	Below 1	NA	NA	0	0	NA	1	NA	0	0	1	1	0	1	Passive	3,4	3	3,29	2,33	11	Perfused	73	0	164	NA	1	7	10	175	275	16,1	1	0	1	0	0	0	0,4	0	0,6
40	64	Female	27	0	0	0	0	0	0	5 to 10	1	1	0	0	5	0	1	4	0	0	1	0	1	Active	1,3	1,11	2,29	1,67	14	HR	92	0	0	0	0	0	30	250	400	7,4	0	1	1	0	0	0	0,5	0	0,5
41	67	Female	30,8	0	0	0	0	0	0	1 to 5	1	1	0	0	3	0	1	0	0	1	0	0	0	Active	2,8	2,11	3,71	3	8	HR	67	0	54	19	0	12	10	75	175	4,7	0	1	0	0	0	0	0,6	0	1,5
42	68	Female	24	0	0	0	1	1	0	1 to 5	1	1	0	0	2	1	1	4	0	1	0	0	0	Passive	3,9	3,38	3,33	2,67	8	Perfused	86	1	45	NA	0	5	10	NA	NA	NA	NA	1	1	NA	NA	NA	0,5	0	0,9
43	64	Female	22,1	0	0	0	0	0	0	1 to 5	1	1	0	0	3	0	1	4	1	0	0	1	0	Active	3,7	3	2,67	2,33	11	HR	32	1	60	13	0	20	10	125	200	4,5	0	1	0	0	0	0	0,7	0	1,4
44	58	Female	23,5	0	1	0	0	0	0	1 to 5	1	1	0	0	4	1	1	3	0	1	0	0	0	Passive	1,2	1	1,29	1	14	HR	22	1	47	13	0	47	30	150	175	4,5	0	1	0	0	0	0	1,5	1	3,8
45	81	Female	19,5	0	0	0	0	0	1	1 to 5	1	1	0	1	2	0	1	4	1	0	0	1	0	Passive	3,5	2,63	4	2,33	10	Perfused	23	1	84	28	1	43	10	175	225	3,7	0	0	0	0	0	0	3,6	1	8,7
46	68	Female	23,2	0	0	0	0	0	0	5 to 10	1	1	0	0	2	0	1	4	1	1	0	1	0	Active	3	2,33	3,29	2,67	11	HR	35	1	23	10	0	53	20	50	75	3,2	0	1	0	0	0	1	1,7	1	2,9
47	56	Female	21,8	0	0	0	0	0	1	5 to 10	1	1	0	0	3	1	1	4	0	1	0	0	0	Mixed	1	1,11	1,43	1,67	15	Perfused	41	1	80	36	1	47	10	75	125	3,1	0	0	0	0	0	0	2	1	2,3
48	68	Female	23,2	0	0	0	0	0	1	Upper 10	1	1	0	0	1	1	1	4	0	1	0	0	0	Mixed	3,8	2,25	3,33	1,67	11	Perfused	45	1	85	20	1	59	10	100	150	3,2	0	0	0	0	0	0	2,6	1	4,1
49	76	Female	34,8	0	0	0	1	1	0	Upper 10	0	1	0	0	2	0	0	4	0	0	1	0	1	Active	2,1	1,25	2,67	2,33	12	Perfused	66	0	30	NA	0	46	10	125	200	1,8	1	1	0	0	0	0	0,4	0	0,6
50	69	Female	28,4	1	0	0	0	0	0	Upper 10	1	1	0	0	3	0	1	4	0	0	1	0	1	Active	2,9	1,11	2,43	2	16	Perfused	98	0	28	NA	0	18	10	NA	NA	NA	NA	1	1	NA	NA	NA	0,4	0	0,9
51	62	Female	30,5	0	0	0	0	0	0	5 to 10	1	1	0	1	4	1	1	4	0	1	0	0	0	Active	3,7	1,89	3,43	2	11	HR	90	0	72	16	1	4	20	175	200	9,6	0	0	1	0	0	0	1	0	1,7
52	43	Female	21,2	0	0	0	0	0	0	Below 1	1	0	0	0	1	0	1	0	1	0	0	1	0	Active	1,4	1	1,29	1,33	12	HR	32	1	117	15	1	23	10	100	150	2,9	0	0	0	0	0	0	0,8	0	2,2
53	73	Female	21,5	0	0	0	0	0	1	5 to 10	1	1	0	0	3	0	1	4	0	0	1	0	1	Active	1,6	1	1,29	1	15	HR	30	1	43	NA	0	2	10	75	150	3,3	0	1	1	0	0	0	4	1	5,9
54	81	Female	23,7	0	0	0	0	0	1	Below 1	0	1	0	0	0	0	0	4	0	1	0	0	0	Mixed	2	1,11	2	1	14	HR	36	1	20	5	0	43	10	100	125	3,4	0	1	0	0	0	0	3,3	1	5,9
55	63	Female	29,6	0	1	0	0	0	0	1 to 5	1	1	0	0	2	0	1	2	1	0	1	1	1	Active	3,4	2,11	2,86	1,67	9	Perfused	34	1	19	12	0	46	10	100	150	4,4	0	1	0	0	0	0	5,1	1	10,7
56	75	Female	31,2	0	0	0	0	0	1	5 to 10	1	1	0	0	3	0	1	4	0	0	1	0	1	Active	1,2	1	3,33	2,67	15	Perfused	63	0	10	NA	0	3	10	150	175	1,9	1	1	1	0	0	0	5,9	1	5,4
57	66	Male	25,2	0	0	0	0	0	0	1 to 5	0	0	0	0	0	0	0	0	0	0	1	0	1	Active	2,8	2,56	3	2,67	10	HR	25	1	180	101	1	70	50	100	125	5,6	0	0	0	0	0	0	1	0	2
58	75	Female	22,4	0	0	0	1	1	0	5 to 10	1	1	0	1	1	0	1	0	0	1	0	0	0	Active	2,1	1,38	2,67	2,33	12	Perfused	71	0	10	10	0	3	10	50	75	2,2	0	1	1	0	0	1	1,5	1	3
59	67	Female	25,6	1	0	0	0	0	0	NA	NA	NA	0	0	NA	NA	NA	NA	NA	NA	NA	NA	NA	Active	3,1	2	3,17	2,67	8	Perfused	57	1	30	17	0	42	10	125	175	4,3	0	1	0	0	0	0	0,7	0	2,3
60	71	Female	26,3	0	0	0	0	0	1	Upper 10	1	1	0	1	1	0	1	0	0	1	0	0	0	Mixed	2,3	1,33	2,14	1	8	HR	40	1	148	51	1	43	NA	125	200	10	0	0	0	0	0	0	1,9	1	4
61	79	Female	20,8	0	0	0	0	0	0	1 to 5	0	1	0	0	2	0	0	4	0	1	0	0	0	Passive	1,4	1,63	2	1	8	HR	29	1	0	0	0	0	10	75	200	8,3	0	1	1	0	0	0	6,8	1	10
62	76	Female	24,7	0	0	0	0	0	0	1 to 5	1	1	0	1	2	1	1	0	0	1	0	0	0	Passive	3	2	2,17	2,33	11	HR	42	1	48	14	0	39	10	NA	100	5	0	1	0	0	0	0	0,5	0	0,6
63	68	Female	29,3	0	0	0	0	0	1	1 to 5	0	1	0	0	0 (2 c�sariennes)	0	0	4	1	0	0	1	0	Active	3	2	2	1,67	10	HR	25	1	50	10	0	46	10	75	100	3,1	0	1	0	0	0	0	5	1	5,2
64	64	Female	26,6	0	0	0	0	0	0	Below 1	1	1	0	0	4	0	1	4	0	0	1	0	1	Mixed	1,2	1,13	1,17	1	16	Perfused	34	1	20	NA	0	17	10	200	275	4,6	0	1	1	0	0	0	2,4	1	4,7
65	74	Female	27,4	0	0	0	0	0	0	5 to 10	0	1	0	0	0	0	0	3	0	0	1	0	1	Passive	2,7	1	3	1,33	9	HR	54	1	140	44	1	6	20	75	125	5,8	0	0	1	0	0	0	0,9	0	2
66	56	Female	21,6	0	0	0	0	0	1	1 to 5	1	1	0	0	2	1	1	3	0	1	0	0	0	Passive	1,6	1,22	1,57	1	14	HR	41	1	40	10	0	12	40	NA	NA	7,2	0	1	0	0	0	0	0,6	0	2,1
67	40	Female	26,3	0	0	0	0	0	0	1 to 5	1	0	0	0	4	0	1	2	NA	NA	NA	NA	NA	Mixed	3,6	3	3,33	2,67	10	Perfused	60	1	0	0	0	0	20	50	75	2,6	0	1	1	0	0	1	2,2	1	3,1
68	63	Female	26,7	0	0	0	0	0	0	5 to 10	0	1	0	1	4	0	0	3	0	0	1	0	1	Passive	2,2	1,63	2,5	1	17	Perfused	10	1	135	NA	1	3	10	125	150	3,5	0	0	1	0	0	0	7,3	1	11,4
69	55	Female	22,2	0	0	0	0	0	1	Upper 10	1	0	0	0	2	0	1	4	0	0	1	0	1	Active	3,2	1,78	2,57	2,33	15	HR	74	0	8	5	0	6	20	50	75	2,3	0	1	1	0	0	1	1,4	1	2,2
70	46	Female	24,3	0	0	0	0	0	1	Below 1	0	1	1	0	0	1	0	4	0	1	1	0	1	Mixed	3,7	1,33	2	1	14	Perfused	97	0	0	0	0	0	40	50	75	0,8	1	1	1	1	0	0	0,4	0	4
71	63	Female	27,8	0	0	0	0	0	1	1 to 5	NA	NA	1	0	NA	0	NA	4	1	1	1	1	1	Mixed	1	1	2,71	1	12	Perfused	45	1	50	NA	0	15	10	NA	NA	NA	NA	1	1	NA	NA	NA	3,2	1	3,5
72	79	Female	20,7	0	0	0	0	0	1	5 to 10	0	1	0	0	2	0	0	0	0	0	1	0	1	Active	3,4	2,22	2,71	3	7	HR	39	1	33	3	0	9	30	75	125	11,2	0	1	1	0	0	0	1,7	1	3,8
73	35	Female	25,9	0	0	0	0	0	1	1 to 5	0	0	0	1	0	1	0	4	0	1	0	0	0	Mixed	3,8	2,78	2,86	1,67	16	Perfused	57	1	0	0	0	0	10	20	65	1,7	1	1	1	1	0	0	1,3	1	1,5
74	72	Female	25,4	0	1	0	0	0	0	1 to 5	0	1	0	1	3	0	0	3	0	0	1	0	1	Passive	3	2,67	2	1,67	9	HR	31	1	21	6	0	7	30	100	125	3,5	0	1	1	0	0	0	3,8	1	5
75	55	Female	34,9	0	0	0	0	0	0	Upper 10	1	0	0	1	1	0	1	0	0	1	0	0	0	Active	2,8	1,75	2,83	2,33	8	Perfused	78	0	23	NA	0	14	10	100	150	2,8	0	1	1	0	0	0	0,7	0	1,4
76	31	Male	36,3	0	0	0	0	0	0	Below 1	NA	NA	0	0	NA	0	NA	0	0	0	1	0	1	Active	2	2,67	2,67	2	10	HR	106	0	0	0	0	0	30	NA	125	4,1	0	1	1	0	0	0	0,4	0	1,1
77	32	Female	22,4	0	0	0	0	0	0	NA	NA	NA	0	0	NA	NA	NA	NA	NA	NA	NA	NA	NA	Active	2,1	1,22	2,43	3,33	5	Perfused	70	0	275	101	1	27	20	100	125	7,3	0	0	1	0	0	0	0,4	0	0,3
78	82	Female	23,1	0	0	0	0	0	0	1 to 5	0	1	0	1	0	0	0	0	1	1	1	1	1	Active	2	1	3	2	10	Perfused	48	1	23	NA	0	21	40	NA	NA	NA	NA	1	1	NA	NA	NA	2,1	1	3,8
79	49	Female	20,8	0	0	0	0	0	0	Below 1	1	0	0	1	1	0	1	0	0	1	0	0	0	Mixed	2,7	2,22	2,14	1,33	7	HR	22	1	78	41	1	8	25	125	200	12,5	0	0	1	0	0	0	2,2	1	5
80	72	Female	28,1	0	1	0	0	0	0	Below 1	1	1	0	0	3	0	1	4	0	0	1	0	1	Mixed	1,2	1,33	2,14	1,33	16	HR	70	0	77	13	1	40	10	200	300	13	0	0	0	0	0	0	0,4	0	0,8
81	77	Female	28,6	0	1	0	0	0	1	1 to 5	1	1	1	0	2	1	1	4	0	0	1	0	1	Active	1	1	1,83	1	16	Perfused	78	0	37	27	0	33	NA	50	75	0,5	1	1	1	1	0	0	0,4	0	1
82	76	Female	26,6	0	0	0	0	0	0	Below 1	0	1	0	0	2	0	0	0	0	1	0	0	0	Passive	2,7	3	3,17	3,33	7	HR	38	1	64	10	0	9	125	200	300	9,7	0	1	1	0	0	0	2,2	1	5,3
83	63	Female	20,8	0	0	0	0	0	1	Upper 10	1	1	0	0	3	1	1	4	0	1	0	0	0	Passive	2,4	2,5	3,29	2,33	16	HR	11	1	46	13	0	23	10	50	100	7,1	0	1	0	0	0	0	25,7	1	27,1
84	48	Male	21,2	0	0	0	0	0	1	5 to 10	0	0	0	0	0	0	0	4	0	0	1	0	1	Passive	2,4	1,44	2,14	2,33	14	Perfused	7	1	0	0	0	0	10	50	75	1	1	1	1	1	0	0	4,8	1	9,9
85	68	Female	29	0	0	0	0	0	1	1 to 5	0	1	0	1	2	1	0	3	0	1	0	0	0	Active	2,9	2	3	2	9	Perfused	60	0	0	0	0	0	10	100	175	4,2	0	1	1	0	0	0	2,2	1	2,9
86	55	Female	23,7	0	0	0	0	0	0	1 to 5	1	0	0	0	1	0	1	2	1	0	0	1	0	Passive	3,9	3,44	4,14	2,67	7	HR	43	1	62	10	0	5	20	100	150	6,8	0	1	1	0	0	0	1,4	1	1,4
87	68	Female	31,2	1	0	1	0	1	0	Upper 10	1	1	0	0	2	0	1	3	0	0	1	0	1	Active	3,1	1	1,86	1	11	HR	64	0	57	7	0	14	10	NA	NA	NA	NA	1	0	NA	NA	NA	1	0	1,7
88	60	Female	30,8	1	0	0	0	0	0	1 to 5	1	1	0	0	2	1	1	2	0	1	0	0	0	Passive	2,3	1,33	2,29	1,33	12	HR	82	0	110	20	1	35	30	125	275	19	1	0	0	0	0	0	0,5	0	1,5
89	77	Female	22,9	0	0	0	0	0	0	1 to 5	0	1	0	1	2	0	0	4	1	1	0	1	0	Passive	3,2	1,75	2,5	2	10	HR	27	1	183	62	1	16	20	75	125	4,3	0	0	0	0	0	0	5,7	1	7,9
90	74	Female	34,1	0	0	0	0	0	0	Upper 10	0	1	0	0	4	0	0	4	1	0	0	1	0	Passive	2	1,44	1,71	1	13	HR	90	0	62	NA	0	57	50	225	350	10,6	0	1	0	0	0	0	0,5	0	0,7
91	69	Female	30,3	0	0	0	0	0	0	Upper 10	0	1	0	1	2	0	0	4	0	1	0	0	0	Mixed	2,6	1,56	3,71	1,33	14	HR	62	0	0	0	0	0	10	125	150	2,6	0	1	1	0	0	0	1,5	1	2,5
92	43	Female	24	0	0	0	0	0	0	1 to 5	0	0	0	0	2	1	0	4	0	0	1	0	1	Mixed	1,4	1,33	2,57	2,33	17	HR	53	1	71	15	1	40	20	150	225	5,2	0	0	0	0	0	0	1	0	1,9
93	47	Female	27	0	1	0	1	1	0	Below 1	1	0	0	0	1	0	1	4	0	0	1	0	1	Active	2,1	1,33	1,86	2	12	HR	42	1	75	20	1	14	50	100	175	7,9	0	0	0	0	0	0	0,9	0	5,7
94	76	Female	28,3	0	0	0	1	1	1	1 to 5	1	1	0	0	1	1	1	0	0	1	0	0	0	Mixed	3,5	2,13	3,67	2,33	7	HR	68	0	44	5	0	19	20	275	375	9,5	0	1	0	0	0	0	1,4	1	2,5
95	66	Female	27,3	0	0	0	0	0	0	5 to 10	1	1	0	0	2	0	1	4	0	1	0	0	0	Mixed	4	3,56	4,43	2,67	9	HR	20	1	33	12	0	50	20	75	125	5,9	0	1	0	0	0	0	2,5	1	4,1
96	39	Female	21,6	0	0	0	0	0	0	1 to 5	1	0	0	0	2	0	1	0	0	1	0	0	0	Active	3,8	2,56	3,43	3,67	3	HR	36	1	52	12	0	25	10	75	100	4,7	0	1	0	0	0	0	3	1	4,6
97	66	Female	23,7	0	0	0	0	0	0	5 to 10	1	1	0	0	2	0	1	4	1	0	1	1	1	Mixed	2,6	1,89	3	2	13	Perfused	29	1	48	NA	0	7	20	125	175	3,9	0	1	1	0	0	0	5,2	1	6,7
98	75	Female	27,5	0	0	0	0	0	0	5 to 10	1	1	0	0	3	0	1	4	0	0	1	0	1	Active	2,3	1,22	3,29	2,67	15	Perfused	27	1	47	12	0	7	10	75	125	3,7	0	1	1	0	0	0	3,7	1	6,1
99	59	Male	22,6	0	0	0	0	0	0	5 to 10	NA	NA	0	0	NA	0	NA	4	0	1	0	0	0	Active	2,1	1,78	2	1,67	16	HR	63	1	55	18	0	49	10	100	125	3,6	0	1	0	0	0	0	1,4	1	2,3
100	73	Female	20,3	0	0	0	0	0	0	1 to 5	0	1	0	0	3	0	0	4	1	0	0	1	0	Passive	4	3,67	4,14	2,67	7	HR	32	0	74	11	0	17	10	75	125	3,2	0	0	0	0	0	0	1,7	1	2,1
101	62	Female	26,6	0	0	0	0	0	0	5 to 10	1	1	0	1	1	1	1	4	0	1	0	0	0	Mixed	2,5	1,25	1,83	1	12	HR	28	1	30	6	0	50	10	175	200	4,9	0	1	0	0	0	0	5,8	1	7,1
102	61	Female	29,8	0	1	1	0	1	1	1 to 5	1	1	0	1	4	0	1	2	1	0	0	1	0	Mixed	3,1	2	2,43	2,33	10	HR	26	1	106	34	1	12	10	150	200	10,2	0	0	0	0	0	0	5,6	1	7,2
103	75	Female	28	0	0	0	0	0	0	Upper 10	1	1	0	1	1	0	1	4	0	1	0	0	0	Mixed	1,5	1,44	1,57	1,33	14	HR	54	1	0	0	0	0	50	200	325	4,7	0	1	1	0	0	0	1,5	1	3,2
104	63	Female	25,7	0	0	0	0	0	0	Upper 10	1	1	0	0	2	0	1	3	0	0	1	0	1	Mixed	1	1,13	2,17	2	12	HR	43	1	13	0	0	8	10	75	100	2,5	0	1	1	0	0	0	5,2	1	4,9
105	59	Female	29,4	1	0	0	0	0	1	Upper 10	1	1	0	0	4	1	1	4	0	0	1	0	1	Active	1,8	1,44	2,67	2,33	19	Perfused	37	1	20	NA	1	6	10	150	175	4,5	0	1	1	0	0	0	8	1	5,9
106	81	Female	29,2	0	0	0	0	0	0	Upper 10	1	1	0	0	2	0	1	4	0	1	0	0	0	Active	3,9	1,75	3,67	3	8	HR	45	1	58	13	0	64	10	50	125	3,8	0	1	0	0	0	0	1,2	1	2,1
107	62	Female	31,9	0	1	0	0	0	0	Upper 10	0	1	0	0	3	0	0	4	0	1	0	0	0	Active	3,8	2,44	2	2	10	HR	41	1	0	0	0	0	20	75	200	3,9	0	1	1	0	0	0	1	0	2,1
108	84	Male	26,4	1	1	0	1	1	0	1 to 5	NA	NA	0	0	NA	0	NA	4	1	0	1	1	1	Active	2,6	2,25	2,5	2,33	11	Perfused	28	1	22	17	0	37	10	100	175	4,9	0	1	1	0	0	0	1,6	1	5,3
109	42	Female	28,7	0	0	0	0	0	1	1 to 5	0	0	0	0	1	1	0	2	0	0	1	0	1	Mixed	1,8	1,33	1,86	1,67	12	Perfused	79	0	15	15	0	40	10	25	50	0,7	1	1	1	1	0	0	1,4	1	1,5
110	39	Female	30,1	0	0	0	0	0	0	1 to 5	0	0	0	1	2	1	0	0	0	1	0	0	0	Mixed	3,6	2,44	2,29	3,33	4	Perfused	45	1	85	27	1	55	10	75	100	1,9	1	0	0	0	0	1	0,7	0	2
111	60	Female	29	0	0	0	0	0	0	Upper 10	1	1	0	1	2	0	1	4	0	0	1	0	1	Active	3,2	2	2,86	1,67	11	HR	41	1	67	4	1	14	20	125	150	8,8	0	0	0	0	0	0	1,5	1	2,3
112	36	Female	25,7	0	0	0	0	0	0	1 to 5	0	0	0	0	0	0	0	2	0	1	0	0	0	Active	1	1	3	1,67	10	HR	63	0	20	NA	0	35	10	175	225	6,1	0	1	0	0	0	0	0,5	0	1,3
113	63	Female	29,2	0	0	0	0	0	1	5 to 10	1	1	0	0	3	1	1	4	0	1	1	0	1	Passive	2,7	2,67	3,14	3,33	11	Perfused	151	0	0	0	0	0	10	100	125	1,6	1	1	1	0	0	0	0,3	1	0,5
114	78	Female	24,9	0	0	0	0	0	0	Upper 10	0	1	0	0	7	0	0	0	1	0	0	1	0	Active	4	3,5	4,17	4	0	HR	45	1	28	1	0	18	10	125	125	5,1	0	1	0	0	0	0	3,2	1	3,2
115	77	Female	19,2	0	0	0	0	0	0	5 to 10	0	1	0	0	0	0	0	2	1	0	0	1	0	Active	2,2	1,89	1,29	2,67	10	HR	28	1	12	6	0	4	40	25	50	3,3	0	1	1	0	0	1	2,3	1	4,9
116	72	Female	25,2	0	0	0	0	0	0	Below 1	1	1	0	1	2	0	1	4	0	0	1	0	1	Passive	3,1	1,44	2,43	1,33	8	HR	89	1	72	15	1	6	30	100	175	6,4	0	0	1	0	0	0	0,6	0	0,4
117	51	Female	31,6	0	1	0	0	0	0	1 to 5	0	0	0	0	2	0	0	4	1	0	0	1	0	Mixed	3,8	2,67	3,86	1,67	8	Perfused	83	0	23	10	0	8	10	125	275	3,7	0	1	1	0	0	0	0,5	0	0,4
118	59	Female	18,5	0	1	0	0	0	0	Upper 10	0	1	0	1	2	1	0	0	1	0	0	1	0	Passive	2,9	2,44	2,71	3	4	Perfused	30	1	111	77	1	62	20	50	100	2,7	0	0	0	0	0	1	2,8	1	5,2
119	74	Female	27,7	0	0	0	0	0	1	Upper 10	1	1	0	0	1	1	1	2	0	0	1	0	1	Active	2,7	1,78	3,14	2	7	HR	45	1	45	10	0	45	30	100	175	4,6	0	1	0	0	0	0	1,3	1	2,2
120	70	Female	22,6	0	0	0	0	0	0	Upper 10	1	1	0	0	2	0	1	2	0	1	0	0	0	Active	2	1,5	2,5	2,33	14	HR	26	1	33	NA	0	2	10	125	175	6	0	1	1	0	0	0	2,6	1	2,3
121	65	Female	26	0	0	0	0	0	0	1 to 5	0	1	0	0	4	0	0	4	0	1	0	0	0	Active	3,1	2,56	3,86	2,67	12	Perfused	23	1	40	23	0	50	20	NA	NA	NA	NA	1	0	NA	NA	NA	5,3	1	7
122	64	Female	25,3	0	0	0	0	0	0	Upper 10	0	1	0	0	2	1	0	4	0	1	0	0	0	Passive	2,7	2,44	3,29	2,33	14	HR	28	1	159	14	1	58	10	NA	NA	NA	NA	0	0	NA	NA	NA	7,3	1	8,6
123	74	Female	16,9	0	0	0	0	0	1	5 to 10	0	1	0	0	0	1	0	4	0	1	0	0	0	Mixed	1	1	1,57	1,67	15	HR	13	1	70	32	1	5	40	100	150	7,3	0	0	1	0	0	0	1,3	1	3,2
124	70	Female	34,5	1	0	0	0	0	0	Below 1	1	1	0	1	7	0	1	4	0	0	1	0	1	Active	2,9	1,67	2	2	14	HR	25	1	31	6	0	42	NA	NA	NA	NA	NA	1	0	NA	NA	NA	3,7	1	6,8
125	72	Female	29,7	0	0	0	0	0	1	Upper 10	1	1	0	0	2	0	1	4	0	1	0	0	0	Mixed	2,8	2,13	2,83	2	11	HR	28	1	25	12	0	19	10	75	175	6,2	0	1	0	0	0	0	1,4	1	2,9
126	61	Female	34,5	0	0	0	0	0	0	1 to 5	1	1	0	1	1	0	1	4	0	1	0	0	0	Active	1,3	1	1,14	1,33	15	HR	50	1	20	5	0	5	10	25	75	4,7	0	1	1	0	0	1	1,6	1	2,8
127	63	Female	29,7	0	0	0	0	0	0	1 to 5	1	1	0	0	3	1	1	4	0	0	1	0	1	Active	1,7	1,22	1,86	1,33	16	HR	38	1	78	11	1	62	20	175	225	8	0	0	0	0	0	0	3,1	1	5
128	80	Female	24,8	1	1	0	0	0	0	Below 1	1	1	0	0	4	0	1	4	1	0	0	1	0	Passive	2,3	1,63	1,83	2	14	Perfused	45	1	71	NA	1	10	NA	NA	NA	NA	NA	0	1	NA	NA	NA	3,1	1	3,6
129	83	Female	33,1	0	0	0	0	0	0	1 to 5	1	1	0	0	2	0	1	0	0	1	0	0	0	Passive	2,5	2,89	3,43	3	1	HR	54	1	56	9	0	15	NA	NA	75	6,25	0	1	0	0	0	1	1,6	1	3,4
130	45	Female	20,3	0	0	0	0	0	0	5 to 10	1	0	0	0	3	0	1	4	0	0	1	0	1	Active	2,3	1,44	3,29	2	9	Perfused	112	0	43	25	0	43	40	100	125	3,1	0	1	0	0	0	0	0,6	0	1,2
131	68	Female	39,8	0	0	0	0	0	0	5 to 10	1	1	0	0	3	0	1	3	0	0	1	0	1	Mixed	1,7	1,33	1,43	1,33	14	HR	25	1	16	3	0	27	10	125	175	8,7	0	1	0	0	0	0	5	1	7
132	62	Female	23,6	0	0	0	0	0	0	Below 1	1	1	0	0	1	0	1	4	0	1	0	0	0	Passive	3,9	2,78	3,14	2	12	HR	15	1	147	22	1	44	30	150	250	8,6	0	0	0	0	0	0	5,5	1	7,8
133	53	Female	27,2	0	0	0	0	0	0	1 to 5	1	1	0	0	2	0	1	2	1	1	1	1	1	Active	2,8	2,22	2,71	2	6	Perfused	55	1	72	NA	1	4	10	100	150	2,9	0	0	1	0	0	0	1,2	1	1,4
[truncated: 37 more columns]
