# Supplementary material for: Relationship between anal functional lumen imaging probe (EndoFLIP®) results and the clinical presentation of faecal incontinence
Source: Colorectal Dis. 2022 Jul 19;24(11):1379–89. doi: 10.1111/codi.16225 (PMC9795963; doi:10.1111/codi.16225)
Supplement: Supplementary file 3 — Material S2 [file CODI-24-1379-s002.txt]

library(ggsci)
library(ggpubr)
library(mlr)
library(caret)
library(rstatix)
library(rpart)
library(rpart.plot)
library(ggplot2)

setwd("X:/XX/") ### For graphic outputs
DF<-read.csv2("X:/XX/Supplementary Material 1 - Raw Data.csv") ### File path
DF [sapply(DF , is.character)] <- lapply(DF [sapply(DF , is.character)],as.factor)
DF$Delay<- factor(DF$Delay, levels=c("Below 1","1 to 5","5 to 10", "Upper 10"))
DF$Protective_Pads<-as.factor(DF$Protective_Pads)
DF$Bristol_I_II<-as.factor(DF$Bristol_I_II)
DF$Bristol_III_IV_V<-as.factor(DF$Bristol_III_IV_V)
DF$Bristol_VI_VII<-as.factor(DF$Bristol_VI_VII)


Active<-DF[which(DF$FI=="Active"),]
Passive<-DF[which(DF$FI=="Passive"),]
Mixed<-DF[which(DF$FI=="Mixed"),]

summary(aov(Age~FI,DF)
TukeyHSD(aov(Age~FI,DF), conf.level=.95)
fisher.test(xtabs(~FI+Sex,DF,na.action=na.omit))
summary(aov(BMI~FI,DF))
chisq.test(xtabs(~FI+LNL,DF,na.action=na.omit))
chisq.test(xtabs(~FI+UNL,DF,na.action=na.omit))
chisq.test(xtabs(~FI+Psychiatric,DF,na.action=na.omit))
chisq.test(xtabs(~FI+ARS,DF,na.action=na.omit))
pairwise_fisher_test(xtabs(~ARS+FI,DF,na.action=na.omit),control="fdr")
fisher.test(xtabs(~FI+Diabetes,DF,na.action=na.omit))
fisher.test(xtabs(~FI+CRC,DF,na.action=na.omit))
chisq.test(xtabs(~FI+IBS,DF,na.action=na.omit))
chisq.test(xtabs(~FI+Menopause,DF,na.action=na.omit))
chisq.test(xtabs(~FI+Defect,DF,na.action=na.omit))
chisq.test(xtabs(~FI+Constipated,DF,na.action=na.omit))
chisq.test(xtabs(~FI+Diarrhea,DF,na.action=na.omit))
chisq.test(xtabs(~FI+Prolapsus,DF,na.action=na.omit))
pairwise_fisher_test(xtabs(~FI+Prolapsus,DF,na.action=na.omit))
chisq.test(xtabs(~FI+Delay,DF,na.action=na.omit))
chisq.test(xtabs(~FI+Neuropathic,DF,na.action=na.omit))
fisher.test(xtabs(~FI+Idiopathic,DF,na.action=na.omit))
chisq.test(xtabs(~FI+Anal.lesion,DF,na.action=na.omit))
chisq.test(xtabs(~FI+Other,DF,na.action=na.omit))
summary(aov(Cleveland~FI,DF))
summary(aov(FIQL_Lifestyle~FI,DF))
TukeyHSD(aov(FIQL_Lifestyle~FI,DF), conf.level=.95)
summary(aov(FIQL_Behavior~FI,DF))
TukeyHSD(aov(FIQL_Behavior~FI,DF), conf.level=.95)
summary(aov(FIQL_Depression~FI,DF))
summary(aov(FIQL_Embarassment~FI,DF))
TukeyHSD(aov(FIQL_Embarassment~FI,DF), conf.level=.95)
chisq.test(xtabs(~FI+Protective_Pads,DF,na.action=na.omit))
chisq.test(xtabs(~FI+Bristol_I_II,DF,na.action=na.omit))
chisq.test(xtabs(~FI+Bristol_III_IV_V,DF,na.action=na.omit))
chisq.test(xtabs(~FI+Bristol_VI_VII,DF,na.action=na.omit))
chisq.test(xtabs(~FI+SAE,DF,na.action=na.omit))
fisher.test(xtabs(~FI+SAI,DF,na.action=na.omit))


Perfused<-DF[which(DF$MAR=="Perfused"),]
HR<-DF[which(DF$MAR=="HR"),]

summary(HR)
summary(Perfused)


ActivePerf<-Perfused[which(Perfused$FI=="Active"),]
PassivePerf<-Perfused[which(Perfused$FI=="Passive"),]
MixedPerf<-Perfused[which(Perfused$FI=="Mixed"),]

summary(aov(Max_Anal_Pressure~FI,Perfused))
fisher.test(xtabs(~FI+Anal_hypotonia,Perfused,na.action=na.omit))
summary(aov(Max_Amplitude~FI,Perfused))
summary(aov(Mean_Amplitude~FI,Perfused))
summary(aov(CV_Duration~FI,Perfused))
chisq.test(xtabs(~FI+Hypocontractility,Perfused,na.action=na.omit))
summary(aov(First_Sensation~FI,Perfused))
summary(aov(Constant_Sensation~FI,Perfused))
summary(aov(Maximal_Volume~FI,Perfused))
summary(aov(Compliance~FI,Perfused))
fisher.test(xtabs(~FI+Abnormal_Compliance,Perfused,na.action=na.omit))
fisher.test(xtabs(~FI+Microrectum,Perfused,na.action=na.omit))
fisher.test(xtabs(~FI+Megarectum,Perfused,na.action=na.omit))
fisher.test(xtabs(~FI+Hypersensitivity,Perfused,na.action=na.omit))
pairwise_fisher_test(M)
chisq.test(xtabs(~FI+Abnormal_VC,Perfused,na.action=na.omit))


ActiveHR<-HR[which(HR$FI=="Active"),]
PassiveHR<-HR[which(HR$FI=="Passive"),]
MixedHR<-HR[which(HR$FI=="Mixed"),]

summary(aov(Max_Anal_Pressure~FI,HR))
fisher.test(xtabs(~FI+Anal_hypotonia,HR,na.action=na.omit))
summary(aov(Max_Amplitude~FI,HR))
summary(aov(Mean_Amplitude~FI,HR))
summary(aov(CV_Duration~FI,HR))
chisq.test(xtabs(~FI+Hypocontractility,HR,na.action=na.omit))
summary(aov(First_Sensation~FI,HR))
summary(aov(Constant_Sensation~FI,HR))
summary(aov(Maximal_Volume~FI,HR))
summary(aov(Compliance~FI,HR))
fisher.test(xtabs(~FI+Abnormal_Compliance,HR,na.action=na.omit))
fisher.test(xtabs(~FI+Microrectum,HR,na.action=na.omit))
fisher.test(xtabs(~FI+Megarectum,HR,na.action=na.omit))
fisher.test(xtabs(~FI+Hypersensitivity,HR,na.action=na.omit))
chisq.test(xtabs(~FI+Abnormal_VC,HR,na.action=na.omit))
chisq.test(xtabs(~FI+Anal_hypotonia,DF,na.action=na.omit))
chisq.test(xtabs(~FI+Hypocontractility,DF,na.action=na.omit))
fisher.test(xtabs(~FI+Abnormal_Compliance,DF,na.action=na.omit))
fisher.test(xtabs(~FI+Microrectum,DF,na.action=na.omit))
fisher.test(xtabs(~FI+Megarectum,DF,na.action=na.omit))
fisher.test(xtabs(~FI+Hypersensitivity,DF,na.action=na.omit))
chisq.test(xtabs(~FI+Abnormal_VC,DF,na.action=na.omit))


summary(aov(DI_40~FI,DF))
chisq.test(xtabs(~FI+DI_40_Thresh,DF,na.action=na.omit))
summary(aov(DI_CV_40~FI,DF))
chisq.test(xtabs(~FI+DI_40_CV_Thresh,DF,na.action=na.omit))
summary(aov(DI_50~FI,DF))
TukeyHSD(aov(DI_50~FI,DF), conf.level=.95)
chisq.test(xtabs(~FI+DI_50_Abnormal,DF,na.action=na.omit))
summary(aov(DI_CV_50~FI,DF))
chisq.test(xtabs(~FI+DI_CV_50_Abnormal,DF,na.action=na.omit))
chisq.test(xtabs(~FI+EMG,DF,na.action=na.omit))
chisq.test(xtabs(~FI+EPT,DF,na.action=na.omit))


RegLogF<- DF[,c(25,48,50,52,54)]

set.seed(1000)
zooTask <- makeClassifTask(data = RegLogF, target = "FI")
tree <- makeLearner("classif.rpart")
getParamSet(tree)
treeParamSpace <- makeParamSet(
  makeIntegerParam("minsplit", lower = 10, upper = 30),
  makeIntegerParam("minbucket", lower = 5, upper = 10),
  makeNumericParam("cp", lower = 0.00, upper = 0.0),
  makeIntegerParam("maxdepth", lower = 2, upper = 10))
randSearch <- makeTuneControlRandom(maxit = 200)
cvForTuning <- makeResampleDesc("CV", iters = 5)
tunedTreePars <- tuneParams(tree, task = zooTask,
                            resampling = cvForTuning,
                            par.set = treeParamSpace,
                            control = randSearch)
tunedTreePars
tunedTree <- setHyperPars(tree, par.vals = tunedTreePars$x)
tunedTreeModel <- mlr::train(tunedTree, zooTask)
treeModelData <- getLearnerModel(tunedTreeModel)
rpart.plot(treeModelData, roundint=FALSE,type=4,extra=102,clip.right.labs = FALSE,cex=1, main="Classification tree of chronic kidney disease
according to final logistic model predictors on training dataset", sub="Acc=0.75, Se=0.94, Sp=0.14, PPV=0.78, NPV=0.41 (testing dataset)",yesno = 2)


confusionMatrix(table(RegLogF$FI, predict(treeModelData, RegLogF, type="class")))


png(file = "DI.png", width = 9, height = 9, units = 'in',res=600)
rpart.plot(treeModelData, roundint=FALSE,type=4,extra=104,clip.right.labs = FALSE,cex=1, main="Classification tree of fecal incontinence
according to EndoFLIP� measurement",digits=2,sub="")
dev.off()
